# Supplementary material for: Bioactivity-Guided Isolation of Stigmasterol from Bursera bipinnata Resin: Pharmacological Evidence for Wound-Healing Activity
Source: Pharmaceuticals (Basel). 2026 Jun 12;19(6):931. doi: 10.3390/ph19060931 (PMC13304663; doi:10.3390/ph19060931)
Supplement: Supplementary file 1 [file pharmaceuticals-19-00931-s001.zip]

Archive with 1 entries (1 files):
- pharmaceuticals-4298010-supplementary.pdf
